# Supplementary material for: Carbon Dots-TiO2 Decorated with Ag Nanoparticles for Efficient Photocatalytic and Antiviral Applications
Source: Materials (Basel). 2026 May 15;19(10):2084. doi: 10.3390/ma19102084 (PMC13208284; doi:10.3390/ma19102084)
Supplement: Supplementary file 1 [file materials-19-02084-s001.zip]

Archive with 1 entries (1 files):
- materials-4300521-supplementary.pdf
